# Supplementary material for: Simulation of Molecular Dynamics of SARS-CoV-2 S-Protein in the Presence of Multiple Arbidol Molecules: Interactions and Binding Mode Insights
Source: Viruses. 2022 Jan 10;14(1):119. doi: 10.3390/v14010119 (PMC8781717; doi:10.3390/v14010119)
Supplement: Supplementary file 1 [file viruses-14-00119-s001.zip]

Archive with 1 entries (1 files):
- viruses-1508510-supplementary.pdf
